# Supplementary material for: Persistent and multiclonal malaria parasite dynamics despite extended artemether-lumefantrine treatment in children
Source: Nat Commun. 2024 May 7;15:3817. doi: 10.1038/s41467-024-48210-7 (PMC11076639; doi:10.1038/s41467-024-48210-7)
Supplement: Supplementary file 4 — Source Data [file 41467_2024_48210_MOESM4_ESM.xlsx]

## Sheet: Figure 1a
Figure 1a
		Prevalence
		Day 0	Day 7	Day 14	Day 21	Day 28	Day 35	Day 42
	Microscopy	1	0	0.0138889	0.186207	0.324818	0.385827	0.404348
		Day 0	Day 7	Day 14	Day 21	Day 28	Day 35	Day 42
	18S	1	0.737762	0.650177	0.676056	0.743396	0.748988	0.723982
		Day 0	Day 7	Day 14	Day 21	Day 28	Day 35	Day 42
	SBP1	1	0.0769231	0.151943	0.355634	0.498113	0.522267	0.570136

## Sheet: Figure 1b
Figure 1b
		Density
	Microscopy	Day 0	Day 7	Day 14	Day 21	Day 28	Day 35	Day 42
	median	6.99	0	5.44	6.49	6.43	6.42	6.43
	mean	6.89	0	5.61	6.45	6.43	6.4	6.49
	Q1	6.3	0	5.01	5.84	5.81	5.81	5.86
	Q3	7.58	0	6.04	7.35	7.37	7.07	7.11
	min	4.2	0	4.2	4.2	4.2	4.51	4.2
	max	8.45	0	7.35	8.11	8.28	8.36	8.58
	18S	Day 0	Day 7	Day 14	Day 21	Day 28	Day 35	Day 42
	median	6.31	2.41	2.44	3.13	4.27	4.54	5.15
	mean	6.26	2.42	2.57	3.57	4.26	4.54	4.86
	Q1	5.59	1.84	1.85	2.12	2.42	2.81	3.46
	Q3	6.92	2.91	3.28	4.87	6.05	5.99	6.3
	min	2.34	0.72	0.802	0.882	0.582	0.842	0.731
	max	8.28	5.09	6.66	8.38	8.23	7.99	7.91
	SBP1	Day 0	Day 7	Day 14	Day 21	Day 28	Day 35	Day 42
	median	6.75	3.93	3.99	4.96	5.89	5.96	5.92
	mean	6.67	3.86	4.01	5.19	5.88	5.84	5.92
	Q1	5.99	3.51	3.64	4.03	4.74	4.9	5.17
	Q3	7.36	4.06	4.31	6.32	6.8	6.77	6.75
	min	3.33	3.02	2.87	2.5	3.37	2.04	3.3
	max	8.89	5.2	6.43	8.3	9.17	8.31	8.66

## Sheet: Figure 1c
Figure 1c
		ACPR Prevalence
		Day 0	Day 7	Day 14	Day 21	Day 28	Day 35	Day 42
	18S	1	0.7375	0.575	0.37037	0.481013	0.375	0.392405
		Day 0	Day 7	Day 14	Day 21	Day 28	Day 35	Day 42
	SBP1	1	0.0625	0.0875	0.135802	0.151899	0.1125	0.177215

## Sheet: Figure 1d
Figure 1d
		ACPR Density
	18S	Day 0	Day 7	Day 14	Day 21	Day 28	Day 35	Day 42
	median	6.44	2.27	1.94	2.05	2.06	2	3.02
	mean	6.17	2.34	2.11	2.33	2.72	2.53	3.39
	Q1	5.52	1.81	1.62	1.49	1.67	1.6	2.64
	Q3	6.9	2.78	2.7	2.67	3.51	3.22	4.09
	min	2.34	0.72	0.802	1.05	0.652	0.857	1.04
	max	8.04	4.36	4.26	5.59	6.77	5.59	7.19
	SBP1	Day 0	Day 7	Day 14	Day 21	Day 28	Day 35	Day 42
	median	6.66	4.03	3.27	3.72	5.24	4.32	4.94
	mean	6.55	4.05	3.54	3.87	5.24	4.48	5.17
	Q1	5.91	3.74	3.17	3.6	4	4.14	4.33
	Q3	7.28	4.3	4.09	3.78	6.37	5.36	5.61
	min	3.93	3.71	2.87	3.14	3.79	3.29	4.01
	max	8.89	4.45	4.13	5.25	7.21	5.4	7.77

## Sheet: Figure 2a
Figure 2a
	Microscopy	Day 0-7	Day 7-14	Day 14-21	Day 21-28	Day 28-35	Day 35-42
	3-day AL	0	0	2.1	22.1	46.3	63
	95% CI	0, 0	0, 0	0.7, 6.3	16.2, 29.7	38.6, 54.8	55.2, 70.9
		Day 0-7	Day 7-14	Day 14-21	Day 21-28	Day 28-35	Day 35-42
	5-day AL	0	0	0.7	15.8	37.1	54.5
	95% CI	0, 0	0, 0	0.1, 4.8	10.8, 22.7	29.8, 45.5	46.6, 62.7

## Sheet: Figure 2b
Figure 2b
	18S	Day 0-7	Day 7-14	Day 14-21	Day 21-28	Day 28-35	Day 35-42
	3-day AL	0	74.1	83.6	89.1	92.6	97
	95% CI	0, 0	66.8, 80.8	77.2, 89.1	83.4, 93.5	87.6, 96.1	93.2, 99.0
		Day 0-7	Day 7-14	Day 14-21	Day 21-28	Day 28-35	Day 35-42
	5-day AL	0	72.1	81.4	90.7	95.7	97.1
	95% CI	0, 0	64.6, 79.3	74.6, 87.4	85.2, 94.8	91.4, 98.2	93.3, 99.1

## Sheet: Figure 2c
Figure 2c
	SBP1	Day 0-7	Day 7-14	Day 14-21	Day 21-28	Day 28-35	Day 35-42
	3-day AL	0	8.2	26.1	49.1	71.2	78.5
	95% CI	0, 0	4.7, 13.9	19.7, 34.1	41.3, 57.5	63.6, 78.4	71.4, 84.8
		Day 0-7	Day 7-14	Day 14-21	Day 21-28	Day 28-35	Day 35-42
	5-day AL	0	7.1	15	36.5	58.9	74.2
	95% CI	0, 0	3.9, 12.9	10.1, 22.1	29.1, 45.1	50.9, 67.1	66.7, 81.1

## Sheet: Figure 3a
Figure 3a
	Microscopy	Day 7	Day 14	Day 21	Day 28	Day 35	Day 42
	3-day AL	-0.004	0.05	0.803	1.169	1.456	1.476
	SEM	0.112	0.112	0.112	0.117	0.12	0.126
		Day 7	Day 14	Day 21	Day 28	Day 35	Day 42
	5-day AL	-0.005	0.011	0.478	1.093	1.258	1.474
	SEM	0.112	0.112	0.112	0.114	0.119	0.124

## Sheet: Figure 3b
Figure 3b
	18S	Day 7	Day 14	Day 21	Day 28	Day 35	Day 42
	3-day AL	1.887	1.86	2.815	3.358	3.445	3.572
	SEM	0.186	0.188	0.188	0.195	0.2	0.209
		Day 7	Day 14	Day 21	Day 28	Day 35	Day 42
	5-day AL	1.661	1.487	2.109	3.225	3.647	3.776
	SEM	0.196	0.196	0.196	0.2	0.205	0.213

## Sheet: Figure 3c
Figure 3c
	SBP1	Day 7	Day 14	Day 21	Day 28	Day 35	Day 42
	3-day AL	0.284	0.857	2.135	3.179	3.102	3.304
	SEM	0.207	0.209	0.209	0.218	0.224	0.236
		Day 7	Day 14	Day 21	Day 28	Day 35	Day 42
	5-day AL	0.226	0.348	1.542	2.927	3.328	3.637
	SEM	0.213	0.213	0.213	0.218	0.226	0.237

[truncated: 4 more sheets: Figure 4a, Figure 4b, Figure 5a, Figure 5b]
